# Supplementary material for: Identification of a Novel Gnao-Mediated Alternate Olfactory Signaling Pathway in Murine OSNs
Source: Front Cell Neurosci. 2016 Mar 29;10:63. doi: 10.3389/fncel.2016.00063 (PMC4809895; doi:10.3389/fncel.2016.00063)
Supplement: Supplementary Table 1 — Primers and Antibodies. [file Table1.XLSX]

## Sheet: Q-PCR Primers
	Forward Primer	Reverse Primer
Houskeeping
Actb	TGACGTTGACATCCGTAAAG	CACTTGCGGTGCACGATG
G-Proteins
Gnal	GGGAAAAGCACTATCGTCA	CATGGTCAAAGAACTCCTG
Gnao	CACCATGGGATGTACGCT	GACTGGATGGTGTTGCTGT
Gnai	AGATTATCCACGAAGCCGG	TGCACACCACTGTCTTTCC

## Sheet: Antibodies
Antibody	Supplier	Species/Host	web link
Olfr73	Baumgart et al.	Rabbit	http://www.ncbi.nlm.nih.gov/pubmed/24652834
Gnao	Santa Cruz	Mouse	http://www.scbio.de/datasheet-13532-galpha-o-a2-antibody.html
